# Supplementary material for: Impact of Alternative Feed Ingredients and Feeding Strategies on Growth, Muscle Morphology, and Fillet Quality of Genetically Selected Gilthead Seabream (Sparus aurata) in a Long-Term Feeding Trial
Source: Animals (Basel). 2025 Jun 28;15(13):1913. doi: 10.3390/ani15131913 (PMC12248742; doi:10.3390/ani15131913)
Supplement: Supplementary file 1 [file animals-15-01913-s001.zip]

Archive with 1 entries (1 files):
- animals-3697637-supplementary.pdf
